# Supplementary material for: Nutritional Screening Tools in the Pediatric Population: A Systematic Review
Source: Nutrients. 2025 Jan 24;17(3):433. doi: 10.3390/nu17030433 (PMC11820693; doi:10.3390/nu17030433)
Supplement: Supplementary file 1 [file nutrients-17-00433-s001.zip]

Archive with 1 entries (1 files):
- nutrients-3390947-supplementary.pdf
